# Supplementary material for: Integrated cross-organ transcriptomic analysis uncovers conserved gene signatures predictive of allograft rejection
Source: PLoS One. 2026 Apr 30;21(4):e0348135. doi: 10.1371/journal.pone.0348135 (PMC13132223; doi:10.1371/journal.pone.0348135)
Supplement: S1 File — Excel workbook containing six supplementary tables supporting the analyses presented in this study. (XLSX) [file pone.0348135.s005.xlsx]

## Sheet: Legend
Supplementary Data Legend
File contents:	This file contains the supplementary tables for the manuscript titled - "Integrated Cross-Organ Transcriptomic Analysis Uncovers Conserved Gene Signatures Predictive of Allograft Rejection"
Sheet Name	Legend
Table S1	Conserved Gene Sets. This table lists the 499 unique genes comprising the three conservation groups (BC1, BC2, and BC3). These groups represent the connected components identified in the cross-organ module similarity network (Main Paper Figure 2B).
Table S2	3 way conserved gene sets. This table lists the specific genes belonging to the six functional subgroups (C1-C6). These subgroups represent core triangular motifs (interconnected modules from liver, kidney, and heart) identified within the primary immune response conservation group, BC1 (Main Paper Figure 2B).
Table S3	Cross-organ differential expression of the cell cycle signature. Log fold-change (logFC), adjusted p-values, and regulation status are reported for liver, kidney, heart, and lung cohorts, demonstrating consistent activation of the proliferative gene program across transplant types.
Table S4	Top 20 discriminative genes from the 172-gene immune signature. The table lists the 20 genes with the highest discriminative power, ranked by their Consensus Score.
Table S5	Cross-organ differential expression of the 20-gene rejection signature. Log fold-change (logFC), adjusted p-values, and regulation status are reported for liver, kidney, heart, and lung cohorts, demonstrating consistent activation of key immune genes across transplant types.
Table S6	Statistical comparison of gene-set scores between normal and pathological samples across organs. Mean scores, Welch’s t-statistics, and p-values are reported for the 20-gene biomarker, 6-gene biomarker, and 24-gene cell-cycle gene set in discovery (kidney, heart, liver) and validation (lung) datasets.

## Sheet: Table S1
BC1	BC2	BC3
ACAP1	ANLN	ACOX2
ACTB	ASPM	ASPDH
ACTR2	BUB1	ASS1
ACTR3	BUB1B	C8orf82
ADA	CCNA2	CAT
ADCY7	CCNB1	CIDEB
ADGRE5	CDKN3	CMBL
ADRBK2	CENPA	GLYAT
AIF1	CENPF	GLYCTK
AIM2	CEP55	HSD17B8
AKNA	DLGAP5	LDHD
ALOX5	DTL	LIME1
ALOX5AP	EZH2	MAOB
AMICA1	KIAA0101	NR1I3
ANXA1	KIF11	PBLD
ANXA2	KIF20A	PCK2
ANXA2P2	MKI67	PXMP2
ANXA5	NUSAP1	SARDH
AOAH	RRM2	SLC25A10
APOBEC3G	TOP2A	SLC47A1
APOL1	TPX2	SLC6A13
APOL3	TTK	TMEM120A
ARAP2	TYMS	TTC36
ARHGAP15	UBE2C
ARHGAP25
ARHGAP30
ARHGAP9
ARHGDIB
ARL4C
ARPC1B
ARPC2
ARPC5
ASAP1
ATP6V1B2
BASP1
BATF
BAZ1A
BCL11B
BCL2A1
BIN2
BIRC3
BTK
BTLA
BTN3A1
BTN3A2
BTN3A3
C1QA
C1QB
C1QC
C1RL
C1orf162
C3AR1
CALU
CAP1
CAPZA1
CARD16
CASP1
CASP4
CCDC109B
CCDC112
CCL5
CCR2
CCR5
CCR7
CD14
CD163
CD2
CD247
CD27
CD300A
CD37
CD38
CD3D
CD40
CD44
CD48
CD52
CD53
CD6
CD68
CD69
CD72
CD74
CD84
CD86
CD8A
CD96
CELF2
CLEC10A
CLEC2B
CLEC2D
CLEC4A
CLEC7A
CLIC1
CMPK2
CMTM3
CMTM7
CNPY3
CORO1A
CORO1C
COTL1
CRLF3
CRTAM
CSF1R
CSF2RA
CSF2RB
CST7
CSTA
CTSC
CTSS
CXCL10
CXCL11
CXCL16
CXCL9
CXCR6
CXorf21
CYBA
CYBB
CYTIP
DAPP1
DCK
DCLRE1C
DDX58
DDX60
DEF6
DGKA
DNMT1
DOCK10
DOCK11
DOCK2
DOCK8
DOK2
DRAM1
DTX3L
DUSP2
EFHD2
ELF4
EMB
EMILIN2
EMP3
ENTPD1
EOMES
EPB41L3
EPSTI1
ESYT1
EVI2A
EVI2B
FAM129A
FAM26F
FAM49B
FAM65B
FAR1
FASLG
FCER1G
FCGR1A
FCGR1B
FCGR3A
FCN1
FCRL3
FERMT3
FGL2
FLI1
FNBP1
FOLR2
FPR3
FXYD5
FYB
GBP1
GBP2
GBP4
GBP5
GCNT1
GIMAP1
GIMAP2
GIMAP4
GIMAP7
GLIPR1
GLIPR2
GMFG
GNB4
GNLY
GPR171
GPR18
GPR183
GPR34
GPR65
GPSM3
GZMA
GZMB
GZMH
GZMK
HAPLN3
HAVCR2
HCK
HCLS1
HCP5
HCST
HK1
HLA-A
HLA-B
HLA-DMA
HLA-DMB
HLA-DOA
HLA-DOB
HLA-DPA1
HLA-DPB1
HLA-DQA1
HLA-DRA
HLA-DRB1
HLA-E
HLA-F
HMHA1
HVCN1
ICAM1
IDO1
IFI16
IFI30
IFI35
IFI44
IFI44L
IFI6
IFIH1
IFIT2
IFIT3
IFITM1
IFNGR1
IGSF6
IKZF1
IL10RA
IL10RB
IL16
IL18
IL23A
IL2RB
IL2RG
IL7R
IMPDH1
IQGAP1
IRF1
IRF4
IRF8
IRF9
ISG15
ISG20
ITGA4
ITGAL
ITGAM
ITGB2
ITK
JAK2
KLHL6
KLRB1
KLRC1
KLRD1
LAIR1
LAPTM5
LAT
LAT2
LAX1
LCK
LCP1
LCP2
LILRB1
LILRB2
LILRB4
LPCAT1
LPXN
LST1
LTB
LY86
LY96
LYN
LYZ
MAN2B1
MAP3K8
2025-03-01
MARCKS
MCOLN2
MLKL
MNDA
MOB3A
MPEG1
MS4A4A
MS4A6A
MS4A7
MSN
MSR1
MTHFD2
MX1
MYO1F
MYO5A
MYOF
NABP1
NAGK
NAP1L1
NCF2
NCF4
NECAP2
NELL2
NFKBIE
NKG7
NLRC3
NLRC5
NMI
NNMT
NOD2
NSMAF
OAS1
OAS2
OSBPL3
P2RY10
P2RY13
PARP12
PARP14
PARP8
PARP9
PEA15
PIK3CG
PIK3R5
PILRA
PLAC8
PLAUR
PLEK
PLEKHO1
PLEKHO2
PPT1
PREX1
PRF1
PRKCB
PSMB8
PSMB9
PSME1
PSME2
PTAFR
PTPN22
PTPN6
PTPN7
PTPRC
PTPRE
PYCARD
PYHIN1
RAB27A
RAB31
RAB8B
RAC2
RAP2B
RARRES3
RASAL3
RASGRP1
RASSF2
RECQL
RFX5
RGS10
RGS18
RGS19
RHOA
RHOG
RHOH
RNASE6
RNASET2
RNF149
RNF213
RP2
RSAD2
RTP4
RUNX3
S100A11
S100A4
SAMD3
SAMD9
SAMD9L
SAMHD1
SAMSN1
SASH3
SCIMP
SDCBP
SEL1L3
SELL
SELPLG
SEPT1
SH2D1A
SH3BGRL
SH3BGRL3
SIGLEC1
SIRPG
SLA
SLAMF1
SLAMF7
SLAMF8
SLC15A3
SLC38A6
SLC7A7
SLFN11
SNHG12
SOAT1
SP110
SP140L
SRGN
ST8SIA4
STAT1
STK10
STK17B
STK4
STX11
SWAP70
SYK
SYTL1
TAGAP
TAP1
TAP2
TBC1D10C
TBX21
TCIRG1
TESPA1
TFEC
THEMIS
TIGIT
TIMP1
TIMP2
TLR1
TLR2
TLR4
TLR7
TLR8
TMC8
TMEM123
TMEM87B
TMSB10
TMSB4X
TNFAIP3
TNFAIP8
TNFAIP8L2
TNFRSF1B
TNFSF13B
TRAF3IP3
TRAF5
TRANK1
TRAT1
TRIM21
TRIM22
TUBA1A
TYROBP
UBE2L6
VAV1
VIM
VSIG4
WARS
WDFY4
WIPF1
YEATS2
YWHAH
ZAP70

## Sheet: Table S2
C1	C2	C3	C4	C5	C6
APOL3	APOBEC3G	AOAH	AIM2	ADCY7	ANXA1
BTN3A1	BCL11B	C1orf162	ARHGAP30	AIF1	C3AR1
BTN3A2	CCL5	CD300A	BIN2	ALOX5	CASP4
BTN3A3	CD2	CD86	CD38	ARHGDIB	CCDC109B
CXCL10	CD247	CLEC7A	CD52	C1QA	CSF2RA
CXCL11	CD27	CSF2RB	CORO1A	C1QB	EMP3
CXCL9	CD3D	CXorf21	CYTIP	C1QC	ENTPD1
DDX60	CD8A	DOCK2	DAPP1	CD163	EVI2A
EPSTI1	CD96	ELF4	DOCK10	CD44	FCGR1A
GBP1	CRTAM	EVI2B	FYB	CD53	FPR3
GBP4ss	CST7	GPR65	IRF8	CLEC4A	GLIPR1
GBP5	CXCR6	GPSM3	ITGA4	CTSS	GLIPR2
HCP5	EOMES	HCST	PTPRC	CYBB	IFI30
HLA-B	GPR171	LCP1	RAC2	FCER1G	LAIR1
HLA-E	GPR18	LST1	SASH3	FCGR3A	LAPTM5
HLA-F	GZMA	MYO1F	STK17B	FERMT3	LY96
IFIH1	GZMK	PIK3R5	WDFY4	FOLR2	NCF2
IFIT2	IL23A	PILRA		GMFG	NCF4
IFIT3	IL2RG	PRKCB		HCK	PLEKHO2
IRF1	ITGAL	PTPN6		HLA-DMA	RAB31
ISG15	ITK	RGS19		HLA-DMB	RAP2B
OAS2	KLRD1	SELPLG		ITGB2	RNASE6
PARP12	LCK	TLR8		LCP2	SAMSN1
PSMB8	NKG7	TNFAIP8L2		LILRB2	SH3BGRL3
PSMB9	NLRC3	TRAF5		LILRB4	SRGN
RTP4	PRF1	VAV1		LY86	TLR2
STAT1	RHOH			LYN
TAP1	RUNX3			MPEG1
UBE2L6	SAMD3			MS4A7
	SH2D1A			MSR1
	SLAMF7			NAGK
	TBC1D10C			PLEK
	THEMIS			PYCARD
	TRAF3IP3			RGS10
	TRAT1			RNASET2
				TLR7
				TMSB4X
				TYROBP
				VSIG4

## Sheet: Table S3
Gene	liver.logFC	liver.adj.P.Val	liver.status	kidney.logFC	kidney.adj.P.Val	kidney.status	heart.logFC	heart.adj.P.Val	heart.status	lung.logFC	lung.adj.P.Val	lung.status
TOP2A	1.17897	3.56697e-22	upregulated	0.619272	9.1914e-10	upregulated	0.793806	4.96911e-10	upregulated	0.525954	0.00291247	upregulated
RRM2	1.693	1.93254e-21	upregulated	0.734131	2.07087e-09	upregulated	1.13856	1.65483e-11	upregulated	0.734216	0.000520103	upregulated
CCNB1	1.10465	2.72923e-21	upregulated	0.284297	5.35043e-05	upregulated	0.318273	0.000187609	upregulated	0.234156	0.141416	non-significant
ANLN	0.749098	2.22258e-20	upregulated	0.40918	1.90344e-07	upregulated	0.457088	0.000533349	upregulated	0.391822	0.0314306	upregulated
BUB1	0.821428	2.95905e-20	upregulated	0.494309	7.16876e-11	upregulated	0.395515	3.77628e-06	upregulated	0.47072	0.00543951	upregulated
CCNA2	0.81531	5.35232e-20	upregulated	0.424251	8.17148e-11	upregulated	0.445838	7.69359e-09	upregulated	0.232493	0.0448266	upregulated
EZH2	0.393058	5.85333e-20	upregulated	0.340358	1.26731e-15	upregulated	0.401117	1.25704e-13	upregulated	0.192834	0.00505566	upregulated
CDKN3	0.798658	3.3437e-18	upregulated	0.34913	5.43294e-06	upregulated	0.347903	2.73116e-05	upregulated	0.590756	3.20246e-06	upregulated
DLGAP5	0.855267	4.16863e-18	upregulated	0.482903	1.01404e-08	upregulated	0.49174	9.16795e-09	upregulated	0.500158	0.00795718	upregulated
CENPA	0.559195	5.71964e-18	upregulated	0.458106	1.96554e-09	upregulated	0.189729	0.218644	non-significant	0.402564	0.00413052	upregulated
TTK	0.736864	5.71964e-18	upregulated	0.375429	8.76163e-08	upregulated	0.390412	1.29746e-07	upregulated	0.318938	0.0535976	non-significant
KIF20A	0.980985	5.75185e-18	upregulated	0.499646	2.48264e-07	upregulated	0.743943	2.92714e-08	upregulated	0.421479	0.0288933	upregulated
NUSAP1	0.77272	5.96735e-18	upregulated	0.34757	2.09856e-08	upregulated	0.626753	1.56592e-11	upregulated	0.517708	0.000374471	upregulated
ASPM	1.03525	7.26453e-18	upregulated	0.541663	7.79247e-11	upregulated	0.691186	2.79025e-12	upregulated	0.528033	0.00225697	upregulated
UBE2C	0.667888	9.53043e-18	upregulated	0.4119	1.75219e-08	upregulated	0.619755	1.01128e-10	upregulated	0.479624	0.00146942	upregulated
DTL	0.80326	3.20536e-17	upregulated	0.397623	8.90226e-10	upregulated	0.34558	2.87155e-08	upregulated	0.415631	0.000488774	upregulated
CEP55	0.57336	3.61383e-17	upregulated	0.58404	2.30793e-10	upregulated	0.590284	1.84295e-10	upregulated	0.560462	0.00225625	upregulated
TPX2	0.817664	7.21294e-17	upregulated	0.365051	5.09898e-07	upregulated	0.346392	0.000285635	upregulated	0.492092	0.00213655	upregulated
MKI67	0.377482	7.80859e-17	upregulated	0.269577	3.5183e-08	upregulated	0.295911	8.43162e-09	upregulated	0.317621	0.00454909	upregulated
BUB1B	0.677789	1.34434e-16	upregulated	0.314949	7.74253e-07	upregulated	0.401727	3.2755e-09	upregulated	0.382561	0.0115205	upregulated
KIAA0101	0.55337	1.31094e-15	upregulated	0.428889	1.77088e-07	upregulated	0.746258	1.31117e-11	upregulated	0.392501	0.00316963	upregulated
KIF11	0.356251	1.26614e-14	upregulated	0.267514	1.33638e-07	upregulated	0.279459	2.82378e-07	upregulated	0.169004	0.119505	non-significant
TYMS	1.14423	4.73655e-14	upregulated	0.180777	0.0311195	upregulated	1.21707	1.07002e-10	upregulated	0.547086	0.000626906	upregulated
CENPF	0.378077	8.88607e-13	upregulated	0.223954	2.10561e-06	upregulated	0.22317	0.000181999	upregulated	0.175442	0.12209	non-significant

## Sheet: Table S4
Genes	Consensus Score
KLRD1	0.683643
FCGR1A	0.333333
NKG7	0.12176
CXCL11	0.113724
CXCL9	0.112437
PRF1	0.111604
MSR1	0.104495
EOMES	0.066232
APOL3	0.064383
SAMD3	0.052939
IRF8	0.04518
GBP1	0.034696
HLA-F	0.032293
RUNX3	0.029658
STAT1	0.029512
TRAF5	0.028805
CSF2RA	0.028495
CCL5	0.026959
HCP5	0.025214
ENTPD1	0.019087

## Sheet: Table S5
Gene	liver.logFC	liver.adj.P.Val	liver.status	kidney.logFC	kidney.adj.P.Val	kidney.status	heart.logFC	heart.adj.P.Val	heart.status	lung.logFC	lung.adj.P.Val	lung.status
FCGR1A	0.621804	3.58515e-25	upregulated	0.536803	1.75612e-25	upregulated	0.665412	7.57043e-13	upregulated	0.582804	6.65331e-24	upregulated
MSR1	0.687508	3.26829e-21	upregulated	0.67714	8.93904e-15	upregulated	0.635043	0.000327601	upregulated	0.774984	3.08483e-17	upregulated
GBP1	0.960985	1.73295e-17	upregulated	1.71279	4.66226e-46	upregulated	2.26519	8.47155e-24	upregulated	0.970032	1.35299e-13	upregulated
STAT1	0.924216	1.7677e-16	upregulated	1.07941	1.60352e-27	upregulated	1.5618	8.95731e-19	upregulated	0.911249	9.66158e-16	upregulated
CXCL11	1.56297	1.31543e-15	upregulated	3.18438	8.03744e-54	upregulated	3.79237	1.89726e-23	upregulated	1.98805	1.26221e-13	upregulated
ENTPD1	0.422566	1.75839e-14	upregulated	0.640629	1.36623e-22	upregulated	0.563196	6.42706e-10	upregulated	0.449347	4.96261e-11	upregulated
CSF2RA	0.454792	4.31784e-14	upregulated	0.804494	6.12376e-20	upregulated	0.969117	4.83743e-15	upregulated	0.812004	2.74753e-28	upregulated
TRAF5	0.352608	1.08678e-09	upregulated	0.410343	3.30259e-13	upregulated	0.565503	4.82125e-09	upregulated	0.310143	1.41659e-10	upregulated
APOL3	0.677051	1.36659e-09	upregulated	0.88771	4.31784e-45	upregulated	0.772792	8.49645e-17	upregulated	0.646938	4.71122e-17	upregulated
HLA-F	0.380265	4.25673e-09	upregulated	0.77871	1.13049e-50	upregulated	0.718505	9.61175e-21	upregulated	0.579405	3.67152e-21	upregulated
CXCL9	1.18558	1.37967e-08	upregulated	3.11842	3.5096e-50	upregulated	3.60848	1.24297e-22	upregulated	2.07093	1.20118e-14	upregulated
HCP5	0.401624	2.13261e-08	upregulated	0.896623	4.41309e-43	upregulated	1.05628	7.09641e-20	upregulated	0.562221	3.39276e-15	upregulated
IRF8	0.342248	2.22776e-08	upregulated	0.998678	1.42863e-26	upregulated	1.48079	5.90583e-21	upregulated	1.16646	3.70796e-36	upregulated
RUNX3	0.103347	0.0518322	non-significant	1.00074	2.30045e-36	upregulated	0.954633	3.03886e-23	upregulated	0.444648	2.5867e-16	upregulated
PRF1	0.0738752	0.270462	non-significant	0.870726	2.86858e-50	upregulated	0.921418	4.96817e-23	upregulated	0.789856	1.45996e-27	upregulated
EOMES	-0.0771235	0.31	non-significant	1.08665	7.03388e-37	upregulated	0.888424	6.18543e-19	upregulated	0.813612	2.1217e-33	upregulated
KLRD1	-0.0707457	0.343085	non-significant	1.38286	4.13618e-53	upregulated	1.37399	1.89493e-25	upregulated	0.856395	2.07622e-28	upregulated
NKG7	-0.04951	0.555525	non-significant	1.04881	1.6227e-40	upregulated	1.17121	2.34259e-21	upregulated	0.881668	2.85977e-33	upregulated
SAMD3	0.0145719	0.833661	non-significant	0.963874	3.47859e-33	upregulated	1.03471	5.29641e-23	upregulated	0.786041	4.42556e-33	upregulated
CCL5	-0.0229921	0.855516	non-significant	1.58901	1.61416e-36	upregulated	1.85217	8.7727e-18	upregulated	1.27905	3.40984e-30	upregulated

## Sheet: Table S6
Normal vs Pathological
Gene Set ->	20 gene biomarker	6 gene biomarker	Cell Cycle Genes (24)
Discovery Organ
Kidney	control mean = -2.437 treatment mean = 3.412 T-statistic = -17.635 P-value = 1.552e-41	control mean = -1.469 treatment mean = 2.057 T-statistic = -19.978 P-value = 6.885e-48	control mean = -1.371 treatment mean = 1.919 T-statistic = -6.105 P-value = 5.592e-09
Heart	control mean = -1.942 treatment mean = 4.709 T-statistic = -12.965 P-value = 4.225e-19	control mean = -1.135 treatment mean = 2.752 T-statistic = -14.528 P-value = 1.400e-22	control mean = -1.493 treatment mean = 3.620 T-statistic = -6.361 P-value = 4.179e-08
Liver	control mean = -1.237 treatment mean = 1.505 T-statistic = -5.976 P-value = 1.685e-08	control mean = -0.535 treatment mean = 0.651 T-statistic = -4.270 P-value = 3.560e-05	control mean = -2.401 treatment mean = 2.922 T-statistic = -10.090 P-value = 2.960e-18
Validation Organ
Lung	control mean = -1.739 treatment mean = 3.749 T-statistic = -14.118 P-value = 6.521e-26	control mean = -0.986 treatment mean = 2.125 T-statistic = -12.513 P-value = 2.150e-22	control mean = -0.634 treatment mean = 1.385 T-statistic = -3.022 P-value = 3.012e-03
Normal vs Pathological Subgroups
Validation Organ - Lung
	degree of freedom 1	degree of freedom 2	F-statistic	p-value (uncorrected)	np2 (Partial eta-squared)
Global Welch ANOVA	3	42.9875	105.503	7.49711e-20	0.650817
	Group 1	Group 2	Mean 1	Mean 2	T-statistic	P-uncorrected	P-corrected
Pairwise Welch t-tests (Holm corrected)	Normal	Late Inflammation Atrophy (T_cell_injury)	-1.74235	3.19497	-12.0784	5.74725e-16	3.44835e-15
	Normal	Rejection (IFNG effects)	-1.74235	6.55405	-13.9331	1.21932e-13	3.65797e-13
	Normal	Early Injury (inflammatory_injury)	-1.74235	1.05715	-6.32439	4.35176e-06	6.52765e-06
	Late Inflammation Atrophy (T_cell_injury)	Rejection (IFNG effects)	3.19497	6.55405	-4.86819	1.62177e-05	1.94612e-05
	Late Inflammation Atrophy (T_cell_injury)	Early Injury (inflammatory_injury)	3.19497	1.05715	3.79406	0.000506094	0.000506094
	Rejection (IFNG effects)	Early Injury (inflammatory_injury)	6.55405	1.05715	7.73557	2.7398e-09	5.4796e-09
